# Supplementary material for: The Petunia CHANEL Gene is a ZEITLUPE Ortholog Coordinating Growth and Scent Profiles
Source: Cells. 2019 Apr 11;8(4):343. doi: 10.3390/cells8040343 (PMC6523265; doi:10.3390/cells8040343)
Supplement: Supplementary file 1 [file cells-08-00343-s001.zip]

Archive with 12 entries (12 files):
- Suppl Movie S3.mp4
- Supplemental Figure S1 Boxplot reference genes.pdf
- Supplemental Figure S2 Methods ref genes.pdf
- Supplemental Figure S3 qPCR Melting.pdf
- Supplemental Figure S4 Phylogenetic tree.pdf
- Supplemental Figure S5 Scent profile including methyl benzoate.pdf
- Supplemental Table S1 Accessions.docx
- Supplemental Table S2 Primer list.docx
- Supplemental Table S3 BLAST.docx
- Supplemental Table S4 Analysis of leaf mov.docx
- Suppl Movie S1.mp4
- Suppl Movie S2.mp4
